# Supplementary material for: Phylogenetic relationships of freshwater fishes of the genus Capoeta (Actinopterygii, Cyprinidae) in Iran
Source: Ecol Evol. 2016 Oct 20;6(22):8205–22. doi: 10.1002/ece3.2411 (PMC5108271; doi:10.1002/ece3.2411)
Supplement: Supplementary file 1 [file ECE3-6-8205-s001.xlsx]

## Sheet: Supplementary Table 1
GB	Species	GB	Species	GB	Species	GB	Species
AF145935	B. lacerta	GQ423980	C. banarescui	JF798295	C. capoeta sevangi	JF798312	Capoeta sp.1
AY004729	L. brachycephalus	GQ423981		JF798296		JF798313
AF145937	L. subquincunciatus	GQ423982		JF798297		JF798314
JF798264	C. aculeata	GQ423983		JF798298		JF798315
JF798265		GQ423984		JF798299		JF798337	Capoeta sp.2
JF798266		GQ423985		JF798300		JF798338
JF798267		GQ423986		JF798301		JF798339	Capoeta sp.3
JF798328	C. aff Saadii	GQ423987		JF798302		JF798340
AF145950	C. angorae	GQ423988		JF798276	C. cf. banarescui	GQ423993	Capoeta sp.
HQ167620		GQ423989		JF798277		GQ423994
JF798268		GQ423990		JF798278		GQ423995
GQ424021	C. antalyensis	GQ423991		JF798284	C. coadi	GQ423996
GQ424022		GQ423992		JF798285		GQ423997
GQ424023		JF798279	C. barroisi	JF798303	C. damascina	GQ423998
GQ424024		JF798280	C. bergamae	JF798304		GQ423999
JF798269		JF798281		JF798305		GQ424000
JF798270		JF798282		JF798306		GQ424001	C. tinca
GQ424011	C. baliki	JF798283	C. buhsei	JF798307		GQ424002
GQ424012		JF798286	C. caelestis	JF798308		GQ424003
GQ424013		JF798287		JF798309		GQ424004
GQ424014		JF798288		JF798310		GQ424005
GQ424015		JF798336		JF798326	C. damascina saadii	GQ424006
GQ424016		AF145951	C. capoeta	JF798327		GQ424007
GQ424017		HM536882		GQ424025	C. ekmekciae	GQ424008
GQ424018		JF798289		GQ424026		GQ424009
GQ424019		JF798331		GQ424027		GQ424010
GQ424020		JF798316	C. capoeta heratensis	JF798320	C. kosswigi	AF145949	C. trutta
JF798271		JF798317		JF798321		JF798332
JF798272		JF798318		JF798322		JF798333
JF798273		JF798319		JF798323		JF798334
JF798274		JF798290	C. capoeta sevangi	JF798324	C. mauricii	JF798335	C. turani
JF798275		JF798291		JF798325
GQ423977	C. banarescui	JF798292		JF798329	C. sieboldii
GQ423978		JF798293		JF798330
GQ423979		JF798294		JF798311	Capoeta sp.1
Supplementary Table 1 GenBank Accession Number of sequences of Capoeta, obtained from the GenBank from other studies and the three Outgroup sequences considered in the main Data Matrix. "GB" stands for GenBank accession number.
