# Supplementary material for: Phylogenetic relationships of freshwater fishes of the genus Capoeta (Actinopterygii, Cyprinidae) in Iran
Source: Ecol Evol. 2016 Oct 20;6(22):8205–22. doi: 10.1002/ece3.2411 (PMC5108271; doi:10.1002/ece3.2411)
Supplement: Supplementary file 2 [file ECE3-6-8205-s002.xlsx]

## Sheet: Supplementary Table 2
GB	Sample	L	Hapl.	Sp	GB	Sample	L	Hapl.	Sp	GB	Sample	L	Hapl.	Sp	GB	Sample	L	Hapl.	Sp	GB	Sample	L	Hapl.	Sp	GB	Sample	L	Hapl.	Sp	GB	Sample	L	Hapl.	Sp	GB	Sample	L	Hapl.	Sp	GB	Sample	L	Hapl.	Sp	GB	Sample	L	Hapl.	Sp
KU167915	IR518	4	IR518	Capoeta SP1	KU167919	IR714	7	IR518	Capoeta SP1	KM459627	AT23685	1	AT23685	Capoeta SP1	KM459637	AT23922	23	AT23922	Capoeta aculeata	KM459623	AT23651	34	AT23651	Capoeta buhsei	KU167940	IR284	43	IR284	Capoeta capoeta	KM459632	AT23879	23	AT23879	Capoeta coadi	KM459631	AT23830	14	AT23830	Capoeta saadii	KM459678	AT24485	16	AT24485	Capoeta SP3	KM459664	AT24260	42	AT24260	Capoeta trutta
	IR520					IR715					AT23690					AT23923					AT23652					IR287				KM459633	AT24314b	25				AT23831				KM459679	AT24486	16	AT24486			AT24261
	IR521					IR727				KM459628	AT23692	1	AT23692		KM459638	AT24346a	25				AT23653					IR288					AT24315b					AT23832					AT24500					AT24262
	IR522					IR728					AT23694					AT24346b					AT23654				KU167942	IR355	44			JF798285		---			KM459639	AT23924	29	AT23924		KM459680	AT24589	18				AT24263
	IR534					IR729				KM459629	AT23693	1	AT23693			AT24346c					AT23655					IR356				KM459634	AT23880	23	AT23880			AT23925					AT24610					AT24264
	IR547					IR735					AT23697					AT24363				KM459624	AT24615	35				IR357					AT23881					AT23926					AT24611					AT24265
KU167916	IR573	5			KU167932	IR209	3	IR209		KM459630	AT23695	1	AT23695			AT24364					AT24616					IR358				KM459635	AT24314a	25			KM459641	AT23940	29	AT23940			AT24612					AT24272
	IR574					IR213				KM459690	AT24837	2	AT24837			AT24365					AT24617					IR359				KM459636	XAT4858c	27			KM459642	AT23983	29	AT23983		JF798339		---				AT24273
	IR575				KU167933	IR210	3	IR210			AT24838				JF798267		---				AT24618				KU167936	IR285	43	IR285		KM459666	AT24304	24	AT24304		KM459643	AT23989	30	AT23989		KM459681	AT24555	17	AT24555		JF798334		---
	IR584				KU167934	IR211	3	IR211		JF798313		---			KM459640	AT23938	29	AT23938			AT24619				KU167943	IR286	43	IR286			AT24307					AT23990				KM459682	AT24607	18	AT24607		KM459665	AT24274	42	AT24274
	IR585				KU167935	IR185	3	IR185		KM459693	AT24857	2	AT24857			AT23939					AT24620					IR289					AT24308					AT23991				KU167945	IR109	21	IR109		KM459672	AT24367	26	AT24367
	IR596					IR205				KU167929	IR183	3	IR183			AT23941				KM459625	AT24631	36			KU167941	IR354	44	IR354			AT24310					AT23992					IR110					AT24370
	IR597					IR212				KU167930	IR184	3	IR184		JF798264		---				AT24632				KU167937	IR423	45	IR423		KM459667	AT24305	24	AT24305		KM459644	AT24023	31				IR113				KM459673	AT24368	26	AT24368
KU167918	IR607	6				IR215				KU167931	IR206	3	IR206		KM459676	AT24444	16	AT24444	Capoeta aff aculeata		AT24633					IR424					AT24306					AT24024					IR114				KU167952	IR175	22	IR175	C. damascina
	IR608					IR216				KU167922	IR207	3	IR207			AT24446					AT24634					IR425					AT24309				KM459645	AT23993	30	AT23993			IR133				KU167953	IR176	22	IR176
	IR611					IR217					IR214				KM459677	AT24445	16	AT24445			AT24635					IR455				KM459668	AT24314c	25	AT24314c		KM459646	AT23994	30	AT23994		KU167944	IR46	20			KU167954	IR177	22	IR177
	IR612				KU167909	IR533	4	IR533			IR234				KM459683	AT24608	18	AT24608			AT24636					IR457				KM459669	AT24384	26				AT23995				KU167947	IR111	21	IR111		KM459660	AT24185	15	AT24185	C. saadii
	IR613				KU167910	IR736	10				IR235				KM459684	AT24613	18	AT24613			AT24637				KU167938	IR456	45	IR456		KM459670	XAT4858a	27				AT23996					IR112				KM459661	AT24187	15	AT24187
	IR629				KU167911	IR610	6	IR610		KU167923	IR519	4			KU167900	IR35	19	IR35		KM459626	AT24891	37			KU167939	IR609	6	IR609			XAT4858d				KM459647	AT24028	31			KU167946	IR47	20
	IR630				KU167906	L22IR1	9	L22IR1			IR532					IR36					AT24894				KM459687	AT24628	35	AT24628	Capoeta SP6	KM459671	AT24315a	25	AT24315a		KM459648	AT24025	31	AT24025		KM459675	AT24409	28	AT24409	C. SP4	KU167892	IR105	21	IR105	Barbus lacerta
	IR631					L22IR3					IR546					IR38					AT24895					AT24629				KM459674	AT24405	40	AT24405		KM459652	AT24029	31	AT24029			AT24410
	IR634				KU167907	L27IR4	12			KU167924	IR776	10			KU167901	IR37	19	IR37			AT24900					AT24630					AT24406				KM459653	AT24034	32	AT24034		KM459662	AT24239	41	AT24239	Capoeta SP5
KU167920	IR737	8				L27IR5					IR777				KM459655	AT24037	32	AT24037	Capoeta mandica	KM459685	AT24621	35	AT24621		KM459688	AT24893	37			KM459698	XAT4858b	27	XAT4858b		KM459654	AT24108	33				AT24240
	IR738					L27IR6				KU167917	IR595	5	IR595			AT24039				KM459686	AT24627	35	AT24627			AT24896				KU167894	IR861	46	IR861	Capoeta heratensis		AT24114					AT24241
	IR751				KU167908	L28IR1	13			KU167912	IR817	11	IR817		KM459656	AT24038	32	AT24038		KM459697	AT24908	37	AT24908			AT24897				KU167896	IR862	46	IR862			AT24115				KM459663	AT24242	41	AT24242
	IR752					L28IR2				KU167913	IR818	11	IR818		KM459657	AT24040	32	AT24040		KM459694	AT24892	37	AT24892			AT24903				KU167897	L31IR5	47			JF798328		---				AT24243
	IR753					L28IR3				KU167914	L22IR6	9			KM459649	AT24026	31	AT24026		KU167950	IR1	38	IR1			AT24907				KU167898	IR863	46	IR863		KM459658	AT24105	33	AT24105			AT24244
	IR766					L28IR4				KU167905	L28IR5	13	L28IR5			AT24027					IR2				KM459695	AT24898	37	AT24898			IR864					AT24110
	IR767					L28IR6				KU167925	IR778	10	IR778		KM459650	AT24035	32				IR3				KM459696	AT24899	37	AT24899			IR865					AT24111
	IR774				KU167902	IR775	10	IR775		KU167926	L22IR2	9				AT24036				KU167951	L2IR1	39			KM459689	AT24836	2	AT24836	Capoeta SP7	KU167899	L31IR1	47			KM459659	AT24180	15	AT24180
KU167921	IR830	11			KU167903	IR819	11				L22IR4				KM459651	AT24104	33			KU167948	IR9	38	IR10		KM459691	AT24840	2	AT24840			L31IR3					AT24181
	IR831				KU167904	L27IR1	12				L22IR5					AT24109					IR10				KM459692	AT24842	2	AT24842			L31IR4					AT24182
						L27IR2				KU167927	IR208	3	IR208			AT24113				KU167949	L2IR2	39	L2IR2			AT24843				KU167895	IR866	46	IR866			AT24183
						L27IR3				KU167928	IR779	10																		KU167893	L31IR2	47	L31IR2			AT24184
Supplementary Table 2 Sequences obtained in this study with their sampling code, locality code and the GenBank Accession Number of the haplotype deposited in GenBank. Note that from each haplotype where the sampling locality were different, a different GenBank entry have been done. Also note that some sequences are from other studies but were included in the table as it shared haplotype with this…
