# Supplementary material for: Phylogenetic relationships of freshwater fishes of the genus Capoeta (Actinopterygii, Cyprinidae) in Iran
Source: Ecol Evol. 2016 Oct 20;6(22):8205–22. doi: 10.1002/ece3.2411 (PMC5108271; doi:10.1002/ece3.2411)
Supplement: Supplementary file 3 [file ECE3-6-8205-s003.xlsx]

## Sheet: Supplementary Table 3
GB	Especies	GB	Especies
AF287415	Aulopyge huegelii	AF045975	Luciobarbus capito
AF287439	Barbus balcanicus	AF334042	Luciobarbus comiizo
Y10450	Barbus barbus	AF145934	Luciobarbus esocinus
AY331035	Barbus bergi	AF090786	Luciobarbus graecus
AF287424	Barbus caninus	JF798258	Luciobarbus graellsii
AF095604	Barbus ciscaucasicus	AF045972	Luciobarbus guiraonis
AF237579	Barbus cyclolepis	AF145928	Luciobarbus issenensis
AF145936	Barbus cyri	AY004738	Luciobarbus ksibi
AF095605	Barbus kubanicus	JF798259	Luciobarbus labiosa
AF145935	Barbus lacerta	JF798261	Luciobarbus lepineyi
AY004753	Barbus macedonicus	AF145942	Luciobarbus longiceps
JF798256	Barbus meridionalis	AY004734	Luciobarbus magniatlantis
AF287438	Barbus peloponnesius	AY004737	Luciobarbus massaensis
AF090783	Barbus sperchiensis	AF334085	Luciobarbus microcephalus
AF090781	Barbus thessalus	AF145925	Luciobarbus mouloyensis
AF180826	Cyprinion macrostomus	JF798262	Luciobarbus mursa
AY347287	Cyprinus carpio	AF145938	Luciobarbus mystaceus
AY004724	Luciobarbus amguidensis	AF145924	Luciobarbus nasus
AY004692	Luciobarbus antinorii	AY004736	Luciobarbus pallaryi
AY004726	Luciobarbus biscarensis	AF334076	Luciobarbus sclateri
AF334053	Luciobarbus bocagei	AY004748	Luciobarbus setivemensis
AY004729	Luciobarbus brachycephalus	AF145937	Luciobarbus subquincuciatus
AF045974	Luciobarbus callensis	AF145939	Luciobarbus xanthopterus
Supplementary Table 3 GenBank Accession Number of extra sequences used in divergeance time estimation matrix. "GB" stands for GenBank accession number.
