# Supplementary material for: Phylogenetic relationships of freshwater fishes of the genus Capoeta (Actinopterygii, Cyprinidae) in Iran
Source: Ecol Evol. 2016 Oct 20;6(22):8205–22. doi: 10.1002/ece3.2411 (PMC5108271; doi:10.1002/ece3.2411)
Supplement: Supplementary file 4 [file ECE3-6-8205-s004.xlsx]

## Sheet: Supplementary Table 4
	species	d	SE	1	2	3	4	5	6	7	8	9	10	11	12	13	14	15	16	17	18	19	20	21	22	23	24	25	26	27
1	C. turani	n/c	n/c		0.003	0.004	0.003	0.008	0.008	0.009	0.009	0.008	0.008	0.008	0.008	0.008	0.008	0.008	0.009	0.008	0.009	0.009	0.009	0.008	0.008	0.008	0.008	0.008	0.009	0.008
2	C. barroisi	n/c	n/c	0.011		0.003	0.003	0.008	0.008	0.008	0.008	0.008	0.008	0.008	0.008	0.008	0.008	0.008	0.008	0.008	0.008	0.008	0.009	0.008	0.008	0.008	0.007	0.008	0.009	0.008
3	C. mandica	0.002	0.001	0.017	0.014		0.003	0.008	0.008	0.009	0.009	0.008	0.008	0.009	0.008	0.008	0.008	0.008	0.009	0.008	0.009	0.008	0.009	0.008	0.008	0.008	0.008	0.008	0.009	0.008
4	C. trutta	0.003	0.001	0.014	0.011	0.012		0.008	0.008	0.008	0.009	0.008	0.008	0.008	0.008	0.008	0.008	0.008	0.009	0.008	0.009	0.009	0.009	0.008	0.008	0.008	0.008	0.008	0.009	0.008
5	C. sieboldi	n/c	n/c	0.076	0.071	0.076	0.078		0.006	0.006	0.006	0.006	0.006	0.006	0.006	0.006	0.005	0.005	0.005	0.006	0.006	0.005	0.006	0.007	0.007	0.007	0.007	0.007	0.007	0.007
6	C. antalyensis	n/c	n/c	0.081	0.078	0.085	0.083	0.038		0.006	0.005	0.006	0.006	0.005	0.005	0.006	0.005	0.006	0.005	0.006	0.005	0.006	0.005	0.006	0.007	0.007	0.007	0.007	0.007	0.007
7	C. banarescui	0.008	0.002	0.091	0.086	0.093	0.089	0.05	0.041		0.005	0.006	0.007	0.006	0.006	0.006	0.005	0.006	0.005	0.006	0.006	0.006	0.006	0.007	0.008	0.008	0.008	0.008	0.008	0.008
8	C. antalyensis*	0.002	0.001	0.083	0.079	0.083	0.085	0.044	0.032	0.039		0.004	0.006	0.006	0.006	0.006	0.005	0.006	0.006	0.006	0.006	0.006	0.006	0.007	0.007	0.008	0.007	0.008	0.008	0.008
9	C. baliki/tinca	0.006	0.001	0.076	0.075	0.079	0.08	0.046	0.048	0.045	0.021		0.006	0.006	0.006	0.006	0.006	0.006	0.006	0.006	0.006	0.006	0.006	0.007	0.008	0.008	0.008	0.008	0.008	0.008
10	C. bergamae	0.001	0.001	0.086	0.081	0.087	0.087	0.047	0.041	0.054	0.05	0.05		0.005	0.006	0.006	0.006	0.007	0.006	0.006	0.006	0.006	0.006	0.007	0.007	0.008	0.007	0.008	0.008	0.007
11	C. Sp2	0.001	0.001	0.086	0.079	0.085	0.087	0.04	0.034	0.051	0.046	0.047	0.027		0.006	0.006	0.006	0.006	0.006	0.006	0.006	0.006	0.006	0.007	0.007	0.007	0.007	0.007	0.007	0.007
12	C. mauricii	0.001	0.001	0.085	0.078	0.082	0.082	0.042	0.036	0.046	0.044	0.046	0.041	0.038		0.006	0.006	0.006	0.005	0.006	0.006	0.006	0.006	0.007	0.007	0.007	0.007	0.007	0.008	0.007
13	C. Sp3	0.002	0.001	0.081	0.078	0.079	0.08	0.041	0.038	0.042	0.044	0.047	0.048	0.048	0.039		0.004	0.005	0.005	0.006	0.005	0.005	0.005	0.007	0.007	0.007	0.007	0.007	0.008	0.007
14	C. damascina	0.004	0.001	0.077	0.074	0.077	0.077	0.033	0.032	0.041	0.042	0.043	0.043	0.037	0.038	0.025		0.003	0.003	0.004	0.005	0.004	0.004	0.007	0.007	0.007	0.007	0.007	0.007	0.007
15	C. Sp4	n/c	n/c	0.082	0.079	0.082	0.082	0.036	0.036	0.046	0.045	0.048	0.051	0.044	0.044	0.029	0.016		0.004	0.005	0.005	0.005	0.005	0.007	0.007	0.007	0.007	0.008	0.007	0.007
16	C. caelestis	0.001	0.001	0.077	0.072	0.077	0.077	0.033	0.033	0.042	0.04	0.044	0.043	0.039	0.038	0.028	0.017	0.022		0.005	0.005	0.004	0.005	0.006	0.006	0.007	0.007	0.007	0.007	0.007
17	C. saadii	0.008	0.002	0.079	0.076	0.08	0.08	0.042	0.042	0.049	0.045	0.046	0.044	0.047	0.045	0.035	0.026	0.032	0.028		0.005	0.004	0.005	0.007	0.007	0.007	0.007	0.007	0.007	0.007
18	C. Sp5	0.001	0.001	0.084	0.079	0.085	0.084	0.043	0.035	0.046	0.046	0.046	0.045	0.042	0.039	0.034	0.027	0.03	0.025	0.028		0.004	0.004	0.006	0.007	0.007	0.007	0.007	0.007	0.007
19	C. coadi	0.005	0.001	0.08	0.077	0.08	0.079	0.036	0.036	0.048	0.045	0.044	0.049	0.045	0.04	0.03	0.02	0.025	0.023	0.026	0.023		0.003	0.007	0.007	0.007	0.007	0.007	0.007	0.007
20	C. buhsei	0.002	0.001	0.083	0.08	0.083	0.083	0.039	0.035	0.044	0.042	0.044	0.047	0.046	0.039	0.027	0.022	0.025	0.024	0.025	0.019	0.015		0.007	0.007	0.007	0.007	0.007	0.007	0.007
21	C. Sp7	0.001	0.001	0.085	0.082	0.089	0.086	0.056	0.048	0.058	0.059	0.065	0.061	0.06	0.058	0.053	0.051	0.056	0.045	0.057	0.047	0.054	0.053		0.005	0.006	0.005	0.006	0.006	0.005
22	C. capoeta	0.007	0.001	0.084	0.079	0.085	0.082	0.055	0.049	0.063	0.058	0.064	0.056	0.059	0.056	0.059	0.054	0.059	0.051	0.058	0.055	0.058	0.057	0.032		0.004	0.004	0.004	0.005	0.004
23	C. Sp1	0.004	0.001	0.089	0.084	0.09	0.087	0.058	0.056	0.064	0.067	0.07	0.067	0.063	0.061	0.061	0.056	0.059	0.057	0.06	0.057	0.058	0.058	0.036	0.021		0.004	0.004	0.005	0.003
24	C. aculeata	0.001	0.001	0.085	0.082	0.088	0.085	0.058	0.053	0.066	0.063	0.069	0.064	0.064	0.061	0.058	0.057	0.063	0.054	0.061	0.058	0.059	0.059	0.033	0.02	0.017		0.003	0.005	0.003
25	C. aff aculeata	0.003	0.001	0.091	0.086	0.093	0.089	0.06	0.057	0.071	0.068	0.074	0.068	0.066	0.065	0.063	0.061	0.067	0.058	0.065	0.061	0.063	0.062	0.036	0.025	0.021	0.011		0.005	0.004
26	C. heratensis	0.003	0.001	0.096	0.091	0.096	0.091	0.058	0.06	0.072	0.072	0.075	0.072	0.066	0.068	0.064	0.058	0.058	0.053	0.063	0.055	0.064	0.058	0.037	0.028	0.025	0.027	0.029		0.004
27	C. Sp6	0.001	0.001	0.083	0.078	0.085	0.081	0.051	0.05	0.061	0.059	0.063	0.06	0.059	0.057	0.056	0.05	0.055	0.05	0.055	0.051	0.053	0.052	0.027	0.019	0.014	0.013	0.017	0.022
A	Clade A	0.0087	0.0018	A	0.007	0.007
B	Clade B	0.0186	0.0022	0.087	B	0.006
C	Clade C	0.0366	0.0032	0.082	0.062	C
Supplementary Table 4 Estimates of evolutionary divergence over sequence pairs between and within species groups. The number of base differences per site from averaging over all sequence pairs between groups are shown. Standard error estimates are shown above the diagonal. *The marked sequences of Capoeta antalyensis could be a misidentification as discussed in text. Values in bold are the highes…
